# Supplementary material for: Association of Plasma Phospholipids with Age-Related Cognitive Impairment: Results from a Cross-Sectional Study
Source: Nutrients. 2021 Jun 25;13(7):2185. doi: 10.3390/nu13072185 (PMC8308406; doi:10.3390/nu13072185)
Supplement: Supplementary file 1 [file nutrients-13-02185-s001.zip]

Archive with 1 entries (1 files):
- nutrients-1257853-supplementary.pdf
